# Supplementary material for: Isomelezitose Overproduction by Alginate-Entrapped Recombinant E. coli Cells and In Vitro Evaluation of Its Potential Prebiotic Effect
Source: Int J Mol Sci. 2022 Oct 21;23(20):12682. doi: 10.3390/ijms232012682 (PMC9604484; doi:10.3390/ijms232012682)
Supplement: Supplementary file 1 [file ijms-23-12682-s001.zip]

Archive with 1 entries (1 files):
- ijms-1954375-supplementary.pdf
